# Supplementary material for: Valorization and Functional Enhancement of Mature Assam Tea Leaves Through Indigenous Filamentous Fungi-Based Fermentation for Functional Drink Development
Source: Foods. 2026 May 1;15(9):1562. doi: 10.3390/foods15091562 (PMC13163280; doi:10.3390/foods15091562)
Supplement: Supplementary file 1 [file foods-15-01562-s001.zip]

Archive with 1 entries (1 files):
- foods-4239075-supplementary.pdf
